# Supplementary material for: Eco-evolutionary dynamics sustain a potent yet rare antibiotic gene cluster in Streptomyces
Source: ISME J. 2026 Mar 18;20(1):wrag060. doi: 10.1093/ismejo/wrag060 (PMC13099267; doi:10.1093/ismejo/wrag060)
Supplement: Supplementary_material_wrag060 [file supplementary_material_wrag060.zip]

Archive with 2 entries (2 files):
- Supplementary Information_S.alb_20260315.pdf
- Supplementary Tables_20260315.xlsx
