# Supplementary material for: Eco-evolutionary dynamics sustain a potent yet rare antibiotic gene cluster in Streptomyces
Source: ISME J. 2026 Mar 18;20(1):wrag060. doi: 10.1093/ismejo/wrag060 (PMC13099267; doi:10.1093/ismejo/wrag060)
Supplement: Supplementary_material_wrag060 [file supplementary_material_wrag060.zip › Supplementary Tables_20260315.xlsx]

## Sheet: Table S1
Table S1. Details of 45 Gene Cluster Families (GCFs) in S. albidoflavus.
GCF number	Cluster	Biosynthetic gene cluster (BGC) type	Product	Core BGC reported by Seipkea	Bioactivity	Reference	Similarityb	BGCs	Strains	SM254	KJ40	77	B29	BvitLS-983	CGMCC 4.1615	CGMCC 4.1677	CGMCC 4.1681	CNY228	CR10	CR13	CR15	CR16	CR19	CR25	CR33	CR46	CR47	D62	DSM 40233	DSM 40455T	FR-008	FXJ2.339	FXJ6.189	FXJ8.008	FXJ8.011	FXJ8.031	J1074	LaPpAH-201	LaPpAH-202	Ma1	Ma24	N1	NBRC 100770	NBRC 12790	NBRC 13083	NRRL B-2307	NRRL B-3253	NRRL F-5618	NRRL F-6628
GCF1	J1074-CP004370.1.region002	T1PKS-NRPS	SGR PTMs	Y	function as metallophores;chelate Fe3+ in the vicinity of hyphae at low pH, which restrains the reduction of Fe3+ and initiation of Fenton chemistry on-site	[1, 2]	100	48	48	1	1	1	1	1	1	1	1	1	1	1	1	1	1	1	1	1	1	1	1	1	1	1	1	1	1	1	1	1	1	1	1	1	1	1	1	1	1	1	1
GCF2	J1074-CP004370.1.region003	Terpene	hopene	Y	hopanoids may protect against water loss through the plasma membrane in the aerial mycelium	[3]	76	48	48	1	1	1	1	1	1	1	1	1	1	1	1	1	1	1	1	1	1	1	1	1	1	1	1	1	1	1	1	1	1	1	1	1	1	1	1	1	1	1	1
GCF3	J1074-CP004370.1.region004	RiPP-like	unknown	Y			—	48	48	1	1	1	1	1	1	1	1	1	1	1	1	1	1	1	1	1	1	1	1	1	1	1	1	1	1	1	1	1	1	1	1	1	1	1	1	1	1	1	1
GCF4	J1074-CP004370.1.region006	RiPP-like	unknown	Y			—	48	48	1	1	1	1	1	1	1	1	1	1	1	1	1	1	1	1	1	1	1	1	1	1	1	1	1	1	1	1	1	1	1	1	1	1	1	1	1	1	1	1
GCF5	J1074-CP004370.1.region008	siderophore	aerobactin-like	Y	siderophore; aerobactin-like	[5]	—	48	48	1	1	1	1	1	1	1	1	1	1	1	1	1	1	1	1	1	1	1	1	1	1	1	1	1	1	1	1	1	1	1	1	1	1	1	1	1	1	1	1
GCF6	J1074-CP004370.1.region009	Terpene	geosmin	Y	facilitate dispersal of spores by soil arthropods	[6]	100	48	48	1	1	1	1	1	1	1	1	1	1	1	1	1	1	1	1	1	1	1	1	1	1	1	1	1	1	1	1	1	1	1	1	1	1	1	1	1	1	1	1
GCF7	J1074-CP004370.1.region010	Terpene	albaflavenone	Y	exhibit antibacterial activity; have an earthy, camphor-like odor	[7]	100	48	48	1	1	1	1	1	1	1	1	1	1	1	1	1	1	1	1	1	1	1	1	1	1	1	1	1	1	1	1	1	1	1	1	1	1	1	1	1	1	1	1
GCF8	J1074-CP004370.1.region011	LAP-thiopeptide	unknown	N			—	48	48	1	1	1	1	1	1	1	1	1	1	1	1	1	1	1	1	1	1	1	1	1	1	1	1	1	1	1	1	1	1	1	1	1	1	1	1	1	1	1	1
GCF9	J1074-CP004370.1.region014	NRPS	unknown	N			—	48	48	1	1	1	1	1	1	1	1	1	1	1	1	1	1	1	1	1	1	1	1	1	1	1	1	1	1	1	1	1	1	1	1	1	1	1	1	1	1	1	1
GCF10	J1074-CP004370.1.region015	NRPS-RRE-containing	surugamide A, surugamide D	Y	acyl-surugamide A, displays antifungal activity	[9]	100	48	48	1	1	1	1	1	1	1	1	1	1	1	1	1	1	1	1	1	1	1	1	1	1	1	1	1	1	1	1	1	1	1	1	1	1	1	1	1	1	1	1
GCF11	J1074-CP004370.1.region016	NRPS	unknown	Y			—	48	48	1	1	1	1	1	1	1	1	1	1	1	1	1	1	1	1	1	1	1	1	1	1	1	1	1	1	1	1	1	1	1	1	1	1	1	1	1	1	1	1
GCF12	J1074-CP004370.1.region017	siderophore	desferrioxamin B	Y	siderophore	[10]	100	48	48	1	1	1	1	1	1	1	1	1	1	1	1	1	1	1	1	1	1	1	1	1	1	1	1	1	1	1	1	1	1	1	1	1	1	1	1	1	1	1	1
GCF13	J1074-CP004370.1.region018	ectoine	ectoine	Y	compatible solutes, especially ectoine, are able to protect enzymes, membranes, and whole cells against stresses caused by exposure to salt, heating, freezing, and desiccation	[11]	100	48	48	1	1	1	1	1	1	1	1	1	1	1	1	1	1	1	1	1	1	1	1	1	1	1	1	1	1	1	1	1	1	1	1	1	1	1	1	1	1	1	1
GCF14	J1074-CP004370.1.region020	RiPP-like-Terpene	isorenieratene	Y	antioxidative properties	[14]	75	47	47	1	1	1	1	1	1	1	1	1	1	1	1	1	1	1	1	1	1	1	1	1	1	1	1	1	1	1	1	1	1	1	1	1	1	1	1	1	1	1	0
GCF15	J1074-CP004370.1.region013	lanthipeptide-class-iii	AmfS	Y	a class III lantipeptide serves as a morphogen in Streptomyces griseus	[8]	80	47	47	1	1	1	1	1	1	1	1	1	1	0	1	1	1	1	1	1	1	1	1	1	1	1	1	1	1	1	1	1	1	1	1	1	1	1	1	1	1	1	1
GCF16	J1074-CP004370.1.region021	T3PKS	tetrahydroxynaphthalene	Y	provide resistance to UV radiation;Flaviolin is a spontaneous oxidation product of 1,3,6,8-tetrahydroxynaphthalene (THN)	[15]	—	47	47	1	1	1	1	1	1	1	1	1	1	1	1	1	1	1	1	1	1	1	1	1	1	1	1	1	1	1	1	1	1	1	1	1	1	1	1	1	1	1	0
GCF17	J1074-CP004370.1.region022	T1PKS-NRPS-like	candicidin	Y	antifungal	[16, 17]	95	47	47	1	1	1	1	1	1	1	1	1	1	1	1	1	1	1	1	1	1	1	1	1	1	1	1	1	1	1	1	1	1	1	1	1	1	1	1	1	1	1	0
GCF18	J1074-CP004370.1.region023	T1PKS-NRPS	antimycin	Y	antifungal, insecticidal and nematocidal activity, as a result of their ability to inhibit mitochondrial cytochrome c reductase via a conserved 3-formamidosalicylate moiety	[18,19]	100	47	47	1	1	1	1	1	1	1	1	1	1	1	1	1	1	1	1	1	1	1	1	1	1	1	1	1	1	1	1	1	1	1	1	1	1	1	1	1	1	1	0
GCF19	KJ40-CP016824.1.region020	NRPS-Terpene	unknown	N			—	47	47	1	1	1	1	1	1	1	1	1	1	1	1	1	1	1	1	1	1	1	1	1	1	1	1	1	1	1	0	1	1	1	1	1	1	1	1	1	1	1	1
GCF20	J1074-CP004370.1.region024-putative	T1PKS-NRPS-like	unknown	Y			—	45	45	1	1	1	1	1	1	1	1	1	1	1	1	1	1	1	1	1	1	1	1	1	1	1	1	1	1	1	1	1	1	1	1	1	1	1	1	1	1	1	0
GCF21	J1074-CP004370.1.region007	NRPS	unknown	N			—	37	37	1	0	1	1	1	1	0	1	1	1	1	1	1	1	1	1	1	1	0	1	1	1	1	1	0	0	1	1	1	1	1	1	1	1	0	1	1	1	0	1
GCF22	J1074-CP004370.1.region019	NRPS-like	indigoidine	N	a powerful radical scavenger that enables phytopathogens to tolerate oxidative stress, organic peroxides, and superoxides during the plant defense response; possess antimicrobial activity	[12, 13]	80	27	27	1	0	1	1	0	1	0	0	1	0	1	0	0	1	0	0	1	0	1	1	1	1	0	1	0	0	1	1	1	1	0	1	0	1	0	1	1	1	0	0
GCF23	KJ40-CP016824.1.region010	NRPS	mannopeptimycin	N	antibacterial activities against MRSA, VRE, and penicillin-resistant Streptococcus pneumoniae；Studies with mannopeptimycin-δ demonstrated that this antibiotic acts by blocking the transglycosylation reaction in cell wall biosynthesis mediated by lipid II binding. Mannopeptimycin-δ inhibits gram-positive cell wall biosynthesis through a mechanism which does not compete or render it ineffective due…	[21]	48	18	18	0	1	1	0	1	0	1	0	0	0	0	1	1	0	0	0	0	0	1	1	1	0	1	0	1	1	0	0	0	0	0	0	0	1	1	1	0	1	1	0
GCF24	N1-QBDS01000001.1.region001	NRPS	streptobactin (griseobactin)	N	siderophore	[31]	76	14	14	0	0	0	0	0	1	0	0	1	1	0	0	0	1	1	1	1	1	0	0	0	0	0	0	0	0	1	0	1	1	1	0	1	0	0	0	0	0	1	0
GCF25	J1074-CP004370.1.region005	PKS-like	paulomycin	N	mainly active against Gram-positive bacteria, were initially isolated from Streptomyces paulus strain 273	[4]	66	12	12	0	0	0	1	0	0	0	1	1	0	0	0	0	0	1	1	0	1	0	0	0	0	0	0	1	1	0	1	0	0	0	0	0	0	0	0	0	0	1	0
GCF26	Ma1-PKOA01000015.1.region002	lassopeptide	unknown	N			—	11	11	0	0	0	0	0	0	0	1	1	1	0	1	1	0	0	0	0	0	0	0	0	0	0	0	0	0	0	0	0	0	1	0	0	0	0	1	1	0	1	0
GCF27	KJ40-CP016824.1.region021	NRPS	diisonitrile antibiotic SF2768	N	functions as a chalkophore that mediates copper acquisition	[22]	66	10	10	1	1	1	0	0	0	0	0	0	0	0	0	0	0	0	0	0	0	1	0	0	1	0	0	1	1	0	0	0	0	0	0	0	0	0	0	1	0	0	1
GCF28	N1-QBDS01000001.1.region013	PKS-like	unknown	N			—	5	5	0	0	0	1	0	0	0	0	1	1	0	0	0	0	0	0	0	0	0	0	0	0	0	0	0	0	0	0	0	0	0	0	1	0	0	0	0	0	0	0
GCF29	KJ40-CP016824.1.region001	T2PKS-NRPS	kosinostatin	N	antimicrobial activity against Gram-positive bacteria	[20]	55	5	5	0	1	1	0	0	0	0	0	0	0	0	0	0	0	0	0	0	0	0	0	0	0	0	1	0	0	0	0	0	0	0	0	0	0	0	0	0	0	0	0
GCF30	LaPpAH-201-AZYD01000004.1.region001	T1PKS	unknown	N			—	4	4	0	0	0	0	0	0	0	0	0	0	0	0	0	1	0	0	0	0	0	0	0	0	0	0	0	0	0	0	1	1	0	1	0	0	0	0	0	0	0	0
GCF31	J1074-CP004370.1.region012	RiPP-like	unknown	N			—	3	3	0	0	0	0	0	0	0	0	0	0	0	0	0	0	0	0	0	0	0	0	0	0	0	0	0	0	0	1	0	0	0	0	0	0	0	0	0	0	0	0
GCF32	FXJ8.008-PKLU01000137.1.region001	lassopeptide	unknown	N			—	3	3	0	0	0	0	1	0	0	0	0	0	0	0	0	0	0	0	0	0	0	0	0	0	0	0	1	1	0	0	0	0	0	0	0	0	0	0	0	0	0	0
GCF33	LaPpAH-201-AZYD01000015.1.region001	NRPS	unknown	N			—	3	3	0	0	0	0	0	0	0	0	0	0	0	0	0	1	0	0	0	0	0	0	0	0	0	0	0	0	0	0	1	1	0	0	0	0	0	0	0	0	0	0
GCF34	Ma1-PKOA01000013.1.region002	butyrolactone	unknown	N			—	3	3	0	0	0	0	0	1	0	0	0	0	0	0	0	0	0	0	0	0	0	0	0	0	0	0	0	0	1	0	0	0	1	0	0	0	0	0	0	0	0	0
GCF35	BvitLS-983-FMCF01000351.1.region001	T3PKS	violapyrone B	N	anti-MRSA bioactivities; the polarity of the VLPs, which are mostly up to the length of alkyl side chains, plays an essential role for their anti-MRSA activity; The antimicrobial activities of 1–7 were evaluated against Gram-positive and Gram-negative bacteria and against fungi. Compounds 1–3 showed moderate antibacterial activities against Bacillus subtilis and Staphylococcus aureus with MIC val…	[29, 30]	57	2	2	0	0	0	0	1	0	0	0	0	0	0	0	0	0	0	0	0	0	0	0	0	0	0	0	0	0	0	0	0	0	0	0	0	0	0	0	1	0	0	0
GCF36	OsiLf-2-MNPQ01000004.1.region001	NRPS	unknown	N			—	2	2	0	0	0	0	0	0	0	0	0	0	0	0	0	0	0	0	0	0	0	0	0	0	0	0	0	0	0	0	0	0	0	0	0	0	0	0	0	0	0	0
GCF37	ScaeMP-6W-FMBX01000053.1.region001	RiPP-like	unknown	N			—	2	2	0	0	0	0	0	0	0	0	0	0	0	0	0	0	0	0	0	0	0	0	0	0	0	0	0	0	0	0	0	0	0	0	0	0	0	0	0	0	0	0
GCF38	J1074-CP004370.1.region001	T1PKS-NRPS	unknown	N			—	1	1	0	0	0	0	0	0	0	0	0	0	0	0	0	0	0	0	0	0	0	0	0	0	0	0	0	0	0	1	0	0	0	0	0	0	0	0	0	0	0	0
GCF39	B29-RHJC01000010.1.region001	nucleoside	unknown	N			—	1	1	0	0	0	1	0	0	0	0	0	0	0	0	0	0	0	0	0	0	0	0	0	0	0	0	0	0	0	0	0	0	0	0	0	0	0	0	0	0	0	0
GCF40	CGMCC_4.1681-PKLR01000036.1.region001	lanthipeptide-class-i	unknown	N			—	1	1	0	0	0	0	0	0	0	1	0	0	0	0	0	0	0	0	0	0	0	0	0	0	0	0	0	0	0	0	0	0	0	0	0	0	0	0	0	0	0	0
GCF41	R-53649-FWFA01000009.1.region001	lanthipeptide-class-i	unknown	N			—	1	1	0	0	0	0	0	0	0	0	0	0	0	0	0	0	0	0	0	0	0	0	0	0	0	0	0	0	0	0	0	0	0	0	0	0	0	0	0	0	0	0
GCF42	Ma1-PKOA01000017.1.region003	RRE-containing	unknown	N			—	1	1	0	0	0	0	0	0	0	0	0	0	0	0	0	0	0	0	0	0	0	0	0	0	0	0	0	0	0	0	0	0	1	0	0	0	0	0	0	0	0	0
GCF43	S4-c00005_GCA_000...region003	NRPS-like	unknown	N			—	1	1	0	0	0	0	0	0	0	0	0	0	0	0	0	0	0	0	0	0	0	0	0	0	0	0	0	0	0	0	0	0	0	0	0	0	0	0	0	0	0	0
GCF44	S4-c00005_GCA_000...region004	T3PKS	unknown	N			—	1	1	0	0	0	0	0	0	0	0	0	0	0	0	0	0	0	0	0	0	0	0	0	0	0	0	0	0	0	0	0	0	0	0	0	0	0	0	0	0	0	0
GCF45	ScaeMP-6W-FMBX01000022.1.region001	NRPS-Terpene	unknown	N			—	1	1	0	0	0	0	0	0	0	0	0	0	0	0	0	0	0	0	0	0	0	0	0	0	0	0	0	0	0	0	0	0	0	0	0	0	0	0	0	0	0	0
a, In this column, Y indicates that the gene cluster belongs to the Core BGC reported by Seipke; N indicates that the gene cluster does not belong to the Core BGC reported by Seipke.
b, Similarity indicates the percentage-based similarity to known BGCs predicted by antiSMASH; '—' denotes no significant similarity to any reference BGC in the antiSMASH database.
High-, medium-, and low-frequency GCFs are colored in deep, medium, and light green, respectively.
References
1. Luo Y, Huang H, Liang J, et al. Activation and characterization of a cryptic polycyclic tetramate macrolactam biosynthetic gene cluster. Nat Commun. 2013;4:2894. doi:10.1038/ncomms3894
2. Ding L, Zhang SD, Haidar AK, et al. Polycyclic Tetramate Macrolactams-A Group of Natural Bioactive Metallophores. Front Chem. 2021;9:772858. doi:10.3389/fchem.2021.772858
3. Poralla K, Muth G, Härtner T. Hopanoids are formed during transition from substrate to aerial hyphae in Streptomyces coelicolor A3(2). FEMS Microbiol Lett. 2000;189(1):93-95. doi:10.1111/j.1574-6968.2000.tb09212.x
4. González A, Rodríguez M, Braña AF, Méndez C, Salas JA, Olano C. New insights into paulomycin biosynthesis pathway in Streptomyces albus J1074 and generation of novel derivatives by combinatorial biosynthesis. Microb Cell Fact. 2016;15:56. doi:10.1186/s12934-016-0452-4
5.Lawlor KM, Payne SM. Aerobactin genes in Shigella spp. J Bacteriol. 1984;160(1):266-272. doi:10.1128/jb.160.1.266-272.1984
6. Becher PG, Verschut V, Bibb MJ, et al. Developmentally regulated volatiles geosmin and 2-methylisoborneol attract a soil arthropod to Streptomyces bacteria promoting spore dispersal. Nat Microbiol. 2020;5(6):821-829. doi:10.1038/s41564-020-0697-x
7. Gürtler H, Pedersen R, Anthoni U, et al. Albaflavenone, a sesquiterpene ketone with a zizaene skeleton produced by a streptomycete with a new rope morphology. J Antibiot (Tokyo). 1994;47(4):434-439. doi:10.7164/antibiotics.47.434
8. Ueda K, Oinuma K, Ikeda G, et al. AmfS, an extracellular peptidic morphogen in Streptomyces griseus. J Bacteriol. 2002;184(5):1488-1492. doi:10.1128/JB.184.5.1488-1492.2002
9. Xu F, Nazari B, Moon K, Bushin LB, Seyedsayamdost MR. Discovery of a Cryptic Antifungal Compound from Streptomyces albus J1074 Using High-Throughput Elicitor Screens. J Am Chem Soc. 2017;139(27):9203-9212. doi:10.1021/jacs.7b02716
10. Challis GL. A widely distributed bacterial pathway for siderophore biosynthesis independent of nonribosomal peptide synthetases. Chembiochem. 2005;6(4):601-611. doi:10.1002/cbic.200400283
11. Richter AA, Mais CN, Czech L, et al. Biosynthesis of the Stress-Protectant and Chemical Chaperon Ectoine: Biochemistry of the Transaminase EctB. Front Microbiol. 2019;10:2811. doi:10.3389/fmicb.2019.02811
12. Yu D, Xu F, Valiente J, Wang S, Zhan J. An indigoidine biosynthetic gene cluster from Streptomyces chromofuscus ATCC 49982 contains an unusual IndB homologue. J Ind Microbiol Biotechnol. 2013;40(1):159-168. doi:10.1007/s10295-012-1207-9
13. Cude WN, Mooney J, Tavanaei AA, et al. Production of the antimicrobial secondary metabolite indigoidine contributes to competitive surface colonization by the marine roseobacter Phaeobacter sp. strain Y4I. Appl Environ Microbiol. 2012;78(14):4771-4780. doi:10.1128/AEM.00297-12
14. Maresca JA, Romberger SP, Bryant DA. Isorenieratene biosynthesis in green sulfur bacteria requires the cooperative actions of two carotenoid cyclases. J Bacteriol. 2008 Oct;190(19):6384-91. doi: 10.1128/JB.00758-08.
15. Izumikawa M, Shipley PR, Hopke JN, et al. Expression and characterization of the type III polyketide synthase 1,3,6,8-tetrahydroxynaphthalene synthase from Streptomyces coelicolor A3(2). J Ind Microbiol Biotechnol. 2003;30(8):510-515. doi:10.1007/s10295-003-0075-8
16. Haeder S, Wirth R, Herz H, Spiteller D. Candicidin-producing Streptomyces support leaf-cutting ants to protect their fungus garden against the pathogenic fungus Escovopsis. Proc Natl Acad Sci U S A. 2009;106(12):4742-4746. doi:10.1073/pnas.0812082106
17. Chen S, Huang X, Zhou X, et al. Organizational and mutational analysis of a complete FR-008/candicidin gene cluster encoding a structurally related polyene complex. Chem Biol. 2003;10(11):1065-1076. doi:10.1016/j.chembiol.2003.10.007
18. TAPPEL AL. Inhibition of electron transport by antimycin A, alkyl hydroxy naphthoquinones and metal coordination compounds. Biochem Pharmacol. 1960;3:289-296. doi:10.1016/0006-2952(60)90094-0
19. Seipke RF, Hutchings MI. The regulation and biosynthesis of antimycins. Beilstein J Org Chem. 2013;9:2556-2563. doi:10.3762/bjoc.9.290
20. El-Naggar MY. Kosinostatin, a major secondary metabolite isolated from the culture filtrate of Streptomyces violaceusniger strain HAL64. J Microbiol. 2007;45(3):262-267.
21. Magarvey NA, Haltli B, He M, Greenstein M, Hucul JA. Biosynthetic pathway for mannopeptimycins, lipoglycopeptide antibiotics active against drug-resistant gram-positive pathogens. Antimicrob Agents Chemother. 2006;50(6):2167-2177. doi:10.1128/AAC.01545-05
22. Wang L, Zhu M, Zhang Q, et al. Diisonitrile Natural Product SF2768 Functions As a Chalkophore That Mediates Copper Acquisition in Streptomyces thioluteus. ACS Chem Biol. 2017;12(12):3067-3075. doi:10.1021/acschembio.7b00897
23. Lin Z, Flores M, Forteza I, et al. Totopotensamides, polyketide-cyclic peptide hybrids from a mollusk-associated bacterium Streptomyces sp. J Nat Prod. 2012;75(4):644-649. doi:10.1021/np200886x
24. Chen R, Zhang Q, Tan B, et al. Genome Mining and Activation of a Silent PKS/NRPS Gene Cluster Direct the Production of Totopotensamides. Org Lett. 2017;19(20):5697-5700. doi:10.1021/acs.orglett.7b02878
25. Cruz-Morales P, Kopp JF, Martínez-Guerrero C, et al. Phylogenomic Analysis of Natural Products Biosynthetic Gene Clusters Allows Discovery of Arseno-Organic Metabolites in Model Streptomycetes. Genome Biol Evol. 2016;8(6):1906-1916. doi:10.1093/gbe/evw125
26. Hu Z, Awakawa T, Ma Z, Abe I. Aminoacyl sulfonamide assembly in SB-203208 biosynthesis. Nat Commun. 2019;10(1):184. doi:10.1038/s41467-018-08093-x
27. Miyairi N, Sakai H, Konomi T, Imanaka H. Enterocin, a new antibiotic taxonomy, isolation and characterization. J Antibiot (Tokyo). 1976;29(3):227-235. doi:10.7164/antibiotics.29.227
28. Piel J, Hertweck C, Shipley PR, Hunt DM, Newman MS, Moore BS. Cloning, sequencing and analysis of the enterocin biosynthesis gene cluster from the marine isolate 'Streptomyces maritimus': evidence for the derailment of an aromatic polyketide synthase. Chem Biol. 2000;7(12):943-955. doi:10.1016/s1074-5521(00)00044-2
29. Huang H, Hou L, Li H, Qiu Y, Ju J, Li W. Activation of a plasmid-situated type III PKS gene cluster by deletion of a wbl gene in deepsea-derived Streptomyces somaliensis SCSIO ZH66. Microb Cell Fact. 2016;15(1):116. doi:10.1186/s12934-016-0515-6
30. Zhang J, Jiang Y, Cao Y, et al. Violapyrones A-G, α-pyrone derivatives from Streptomyces violascens isolated from Hylobates hoolock feces. J Nat Prod. 2013;76(11):2126-2130. doi:10.1021/np4003417
31. Li Y, Pinto-Tomás AA, Rong X, Cheng K, Liu M, Huang Y. Population Genomics Insights into Adaptive Evolution and Ecological Differentiation in Streptomycetes. Appl Environ Microbiol. 2019;85(7):e02555-18. doi:10.1128/AEM.02555-18
[truncated: 8 more columns]

## Sheet: Table S2
Table S2. Intraspecific interaction profiles among S. albidoflavus strains. S, strong inhibition; W, weak inhibition; blank, neutral effect.
Receiver Sender	CGMCC 4.1615	CGMCC 4.1677	CGMCC 4.1681	CR10	CR13	CR15	CR16	CR19	CR25	CR33	CR46	CR47	D62	DSM 40233	FXJ2.339	FXJ6.189	FXJ8.008	FXJ8.011	FXJ8.031	J1074	Ma1	Ma24	NBRC 100770	NBRC 12790	NBRC 13083
CGMCC 4.1615																				W			W		W
CGMCC 4.1677											W				W										W
CGMCC 4.1681									W
CR10																				W
CR13		W						W							W					W					W
CR15		W										W			W		W		W		W	W	W		S
CR16												W					W								S
CR19							W					W			S		W			W			W		S
CR25											W	W					W			W					S
CR33											W	S			W		W						W	W	S
CR46																									W
CR47					W										W		W			W			W		W
D62	W	S	W	S	S	S	S	S	S	S	W	S			S		W	W	W	W	S	S	S	S	S
DSM 40233	W	W										W			W		W		W				W	W	W
FXJ2.339
FXJ6.189	S	S	S	S	S	S	S	S	S	S	S	S	W	S	S		S	S	S	S	S	S	S	S	S
FXJ8.008
FXJ8.011											W	S			W		W			W			W		S
FXJ8.031															W					W			W		S
J1074																							W
Ma1																	W			W					W
Ma24												W					W			W					W
NBRC 100770																	W
NBRC 12790												W					W
NBRC 13083

## Sheet: Table S3
Table S3. Deduced functions of genes in the kosinostatin biosynthetic gene cluster in S. albidoflavus.
Gene	Amino acid	Accession number of protein homolog in GenBank(similarity/identity)	ksn	Homolog in kst (similarity/identity)	Used as query in blastp	Proposed function
SAL6944	349	PAX85544(100\99)	orf-2	—	N	ATP/GTP-binding protein
SAL6945	477	RZF09670(100\100)	orf-1	—	N	hypothetical protein
SAL6946	165	AHE39645(98\96)	ksnM1	—	N	Putative IS transposase
SAL6947	333	RZF09671(100\100)	D2	kstD2(62\48)	Y	dTDP-glucose 4,6-dehydratase
SAL6948	355	SCE32093(100\100)	D1	kstD1(54\36)	Y	glucose-1-phosphate thymidylyltransferase
SAL6949	524	RZF09673(100\100)	—	—	N	methylmalonyl-CoA carboxyltransferase
SAL6950	86	SCE32065(100\100)	—	—	N	Acyl-CoA carboxylase epsilon subunit
SAL6951	261	SCE32050(100\100)	ksnA7	kstA7(80\71)	Y	ketoreductase
SAL6952	77	OQX53859(48\38)	—	—	N	hypothetical protein B5M48_02255
SAL6953	144	PKA38694(100\100)	ksnA9	kstA9(89\83)	Y	SnoaL/DnrD family polyketide biosynthesis methyl ester cyclase
SAL6954	281	RZF09677(100\100)	—	—	N	NmrA family transcriptional regulator
SAL6955	289	PKA38693(100\100)	ksnA11	kstA11(76\65)	Y	NmrA/HSCARG family protein
SAL6956	537	SCE31986(100\100)	—	—	N	Ferredoxin-NADP reductase
SAL6957	421	PKA38692(100\100)	ksnRs6	kstRs6(59\45)	N	hypothetical protein
SAL6958	999	SCE31955(100\100)	ksnRs5	kstRs5(67\56)	N	Superfamily II DNA or RNA helicase, SNF2 family
SAL6959	346	SCE31939(100\100)	ksnA12	kstA12(60\47)	Y	Pimeloyl-ACP methyl ester carboxylesterase
SAL6960	275	SCE31920(100\100)	ksnRs2	kstRs2(79\62)	N	ABC-type multidrug transport system, permease component
SAL6961	325	SCE31904(100\100)	ksnRs1	kstRs1(82\72)	N	ABC-2 type transport system ATP-binding protein
SAL6962	345	SCE31891(100\100)	ksnD8	kstD8(84\74)	Y	pyruvate dehydrogenase E1 component beta subunit
SAL6963	348	SCE31880(100\100)	ksnD7	kstD7(73\62)	Y	pyruvate dehydrogenase E1 component alpha subunit
SAL6964	362	RZF09684(100\100)	ksnD4	kstD4(43\37)	Y	P450-derived glycosyltransferase activator
SAL6965	500	SCE31857(99\99)	ksnM2	—	N	DDE superfamily endonuclease
SAL6966	320	SCE31827(100\100)	ksnRs4	kstRs4(68\50)	N	Permease of the drug/metabolite transporter (DMT) superfamily
SAL6967	490	PKA38684(100\100)	ksnRs3	kstRs3(69\56)	N	MFS transporter
SAL6968	448	SCE31784(100\100)	ksnD5	kstD5(72\59)	Y	L-desosaminyltransferase/glycosyltransferase DesVII/desosaminyltransferas
SAL6969	552	PKA38681(100\100)	ksnA17	kstA17(69\55)	Y	FAD-linked oxidase
SAL6970	223	SCE31757(99\99)	ksnD3	kstD3(57\45)	Y	dTDP-4-dehydrorhamnose 3,5-epimerase/epimerase EvaD
SAL6971	468	RZF09690(100\100)	ksnD6	kstD6(58\47)	Y	NDP-hexose 2,3-dehydratase
SAL6972	330	RZF09691(100\100)	ksnD9	kstD9(61\51)	Y	oxidoreductase
SAL6973	314	GHA35860(98\97)	—	—	N	MBL fold metallo-hydrolase
SAL6974	139	SCE31703(100\100)	—	—	N	hypothetical protein
SAL6975	358	PKA38676(100\100)	ksnB5	kstB5(70\57)	Y	serine hydrolase
SAL6976	258	SCE31678(100\100)	ksnA5	kstA5(70\60)	Y	C-7 ketoreductase
SAL6977	286	SCE31666(100\100)	ksnA18	kstA18(77\69)	Y	O-methyltransferase / aklanonic acid methyltransferase
SAL6978	229	SCE31651(100\100)	ksnC4	kstC4(69\61)	Y	indole-3-glycerol phosphate synthase
SAL6979	222	SCE31633(100\100)	ksnC3	kstC3(64\54)	Y	phosphoribosylanthranilate isomerase
SAL6980	240	SCE31616(100\100)	ksnB6	kstB6(75\65)	Y	Transglutaminase-like superfamily protein
SAL6981	379	PKA38670(100\100)	ksnB4	kstB4(82\70)	Y	acyl-CoA dehydrogenase
SAL6982	124	SCE31582(100\100)	ksnB3	kstB3(84\72)	Y	L-ectoine synthase
SAL6983	249	PKA38668(100\99)	ksnC2	kstC2(71\60)	Y	tryptophan synthase subunit alpha
SAL6984	345	SCE31549(100\100)	ksnC1	kstC1(64\53)	Y	anthranilate phosphoribosyltransferase
SAL6985	87	SCE31524(100\100)	ksnB2	kstB2(78\61)	Y	Acyl carrier protein
SAL6986	507	SCE31503(100\100)	ksnB1	kstB1(59\50)	Y	Acyl-CoA synthetase (AMP-forming)/AMP-acid ligase II
SAL6987	87	SCE31480(100\100)	ksnA3	kstA3(69\47)	Y	act minimal PKS acyl carrier protein
SAL6988	59	ELP66105(58\45)	—	—	N	hypothetical protein
SAL6989	432	PKA38664(100\100)	ksnA2	kstA2(73\64)	Y	ketosynthase chain-length factor
SAL6990	421	SCE31438(100\100)	ksnA1	kstA1(82\71)	Y	act minimal PKS ketosynthase (KS/KS alpha)
SAL6991	562	RZF09707(100\99)	ksnA6	kstA6(64\51)	Y	cyclase
SAL6992	151	SCE31399(100\100)	ksnA15	kstA15(79\65)	Y	C-1 hydroxylase
SAL6993	363	SCE31385(100\100)	ksnC5	kstC5(73\65)	Y	NADPH2:quinone reductase
SAL6994	298	PKA38658(100\100)	ksnA16	kstA16(73\62)	Y	NAD-dependent epimerase
SAL6995	288	SCE31362(100\100)	—	—	N	4'-phosphopantetheinyl transferase
SAL6996	576	PKA38657(100\100)	—	—	N	acyl-CoA dehydrogenase
SAL6997	309	SCE31334(100\100)	—	—	N	aromatase
SAL6998	245	RZF09714(100\99)	ksnM3	—	N	IS5/IS1182 family transposase
SAL6999	252	PKA38654(100\100)	orf+1	—	N	thioesterase
SAL7000	273	SCE31293(100\100)	orf+2	—	N	DNA-binding transcriptional activator of the SARP family

## Sheet: Table S4
Table S4. Compilation of Actinomycetota strains harboring the kosinostatin biosynthetic gene cluster. Duplicate strains are shaded.
Strain	Versiona	Habitat	Geographic location	GenBank accession
Micromonospora sp. TP-A0468	A	Seawater	Toyama Bay, Japan	GCA_020884795.1
Micromonospora sp. 28ISP2-46	A	Sponge	Atlantic Ocean	GCA_013694245.1
Streptomyces albidoflavus FXJ6.189	B	Sponge	Wanning port, Hainan Province, China	GCA_004196215.1
Streptomyces albidoflavus 77	B	Soil	Brazil	GCA_007896905.1
Streptomyces albidoflavus KJ40	B	Rhizosphere soil of healthy poplars	Ya'an, China	GCA_001704195.1
Streptomyces albidoflavus ScaeMP-6W	B	Mud Dauber Wasp	Missing	GCA_900091885.1
Streptomyces albidoflavus SID4934	B	Mud Dauber Wasp	= ScaeMP-6W	GCA_009863175.1
Streptomyces albidoflavus SM8	B	Sponge	Kilkieran Bay, Galway, Ireland	GCA_000299175.2
Streptomyces spiroverticillatus JCM 4609T	B	Soil	Akita, Japan	GCA_014650515.1
Streptomyces pristinaespiralis ATCC 25486T	D	Missing	Missing	GCA_000154945.1
Streptomyces pristinaespiralis HCCB 10218	D	Missing	mutagenisis derived from ATCC 25486	GCA_001278075.1
Streptomyces pristinaespiralis PR11	D	Missing	mutagenisis derived from ATCC 25486	GCA_014070435.1
Streptomyces sp. SW4	D	Soil	Nusa Kambangan Island, Indonesia	GCA_003248315.1
Streptomyces sp. DH20	D	Missing	Missing	GCA_020873815.1
Streptomyces sp. CRXT-Y-14	D	Leaf	Xiangtan City, Hunan Province, China	GCA_014621695.1
Nocardiopsis valliformis DSM 45023T	C	Soil of saline	Buerjin of Xinjiang Province, China	GCA_000340985.1
Nocardiopsis arvandica DSM 45278T	C	Banks of river	Khuzestan Province, Khoramshahr, Iran	GCA_013410445.1
Nocardiopsis alkaliphila YIM 80379T	C	Desert soil	Egypt	GCA_000341005.1
a, the version of kosinostatin biosynthetic gene cluster, as shown in Fig. 2.

## Sheet: Table S5
Table S5. Strains and plasmids used in this study.
Strain/plasmid	Description	Reference or source
Strain
E. coli Top 10	For plasmid isolation and confirmation	Invitrogen
E. coli ET12567/pUZ8002	For intergeneric conjugation	[1]
S. albidoflavus CGMCC 4.1615	Used in pairwise head-to-head competition assays	[2]
S. albidoflavus CGMCC 4.1677	Used in pairwise head-to-head competition assays	[2]
S. albidoflavus CGMCC 4.1681	Used in pairwise head-to-head competition assays	[2]
S. albidoflavus CR10	Used in pairwise head-to-head competition assays	[2]
S. albidoflavus CR13	Used in pairwise head-to-head competition assays	[2]
S. albidoflavus CR15	Used in pairwise head-to-head competition assays	[2]
S. albidoflavus CR16	Used in pairwise head-to-head competition assays	[2]
S. albidoflavus CR19	Used in pairwise head-to-head competition assays	[2]
S. albidoflavus CR25	Used in pairwise head-to-head competition assays	[2]
S. albidoflavus CR33	Used in pairwise head-to-head competition assays	[2]
S. albidoflavus CR46	Used in pairwise head-to-head competition assays	[2]
S. albidoflavus CR47	Used in pairwise head-to-head competition assays	[2]
S. albidoflavus D62	Used in pairwise head-to-head competition assays	[2]
S. albidoflavus DSM 40233	Used in pairwise head-to-head competition assays	[2]
S. albidoflavus FXJ2.339	Used in pairwise head-to-head competition assays	[2]
S. albidoflavus FXJ6.189	Used in pairwise head-to-head competition assays, Producer of kosinostatin and isoquinocycline B	[3]
S. albidoflavus FXJ8.008	Used in pairwise head-to-head competition assays	[2]
S. albidoflavus FXJ8.011	Used in pairwise head-to-head competition assays	[2]
S. albidoflavus FXJ8.031	Used in pairwise head-to-head competition assays	[2]
S. albidoflavus J1074	Used in pairwise head-to-head competition assays	[4]
S. albidoflavus Ma1	Used in pairwise head-to-head competition assays	[2]
S. albidoflavus Ma24	Used in pairwise head-to-head competition assays	[2]
S. albidoflavus NBRC 100770	Used in pairwise head-to-head competition assays	[2]
S. albidoflavus NBRC 12790	Used in pairwise head-to-head competition assays	[2]
S. albidoflavus NBRC 13083	Used in pairwise head-to-head competition assays	[2]
S. albidoflavus FXJ6.189ΔksnC3	ΔksnC3 gene disruption mutant, kosinostatin and isoquinocycline B non-producing	This study
S. albidoflavus FXJ6.189::mCherry	Strain FXJ6.189 labled with mCherry fluorescent protein	This study
S. albidoflavus FXJ6.189ΔksnC3::mOrange	Strain FXJ6.189ΔksnC3 labled with mOrange fluorescent protein	This study
S. albidoflavus CR15::sfGFP	Strain CR15 labled with sfGFP fluorescent protein	This study
Plasmid
pSET152	E. coli vector with ϕC31 attP site	[5]
pKC1139	E. coli-Streptomyces shuttle vector for gene inactivation	[5]
pUZ8002	Facilitates transfer of genetic material by conjugation	[6]
pUC119::neo	Source of neo (kanaR)	[7]
pSET152::sfGFP	pSET152 derivative for gene integration of sfGFP	This study
pSET152::mCherry	pSET152 derivative for gene integration of mCherry	This study
pSET152::mOrange	pSET152 derivative for gene integration of mOrange	This study
pKC1139::ksnC3::neo	pKC1139 derivative for gene disruption of ksnC3	This study
References
1. MacNeil DJ, Gewain KM, Ruby CL, Dezeny G, Gibbons PH, MacNeil T. Analysis of Streptomyces avermitilis genes required for avermectin biosynthesis utilizing a novel integration vector. Gene. 1992;111(1):61-68. doi:10.1016/0378-1119(92)90603-m
2. Cheng K, Rong X, Pinto-Tomás AA, Fernández-Villalobos M, Murillo-Cruz C, Huang Y. Population genetic analysis of Streptomyces albidoflavus reveals habitat barriers to homologous recombination in the diversification of streptomycetes. Appl Environ Microbiol. 2015;81(3):966-975. doi:10.1128/AEM.02925-14
3. Li Y, Pinto-Tomás AA, Rong X, Cheng K, Liu M, Huang Y. Population Genomics Insights into Adaptive Evolution and Ecological Differentiation in Streptomycetes. Appl Environ Microbiol. 2019;85(7):e02555-18. Published 2019 Mar 22. doi:10.1128/AEM.02555-18
4. Chater KF, Wilde LC. Streptomyces albus G mutants defective in the SalGI restriction-modification system. J Gen Microbiol. 1980;116(2):323-334. doi:10.1099/00221287-116-2-323
5. Bierman M, Logan R, O'Brien K, Seno ET, Rao RN, Schoner BE. Plasmid cloning vectors for the conjugal transfer of DNA from Escherichia coli to Streptomyces spp. Gene. 1992;116(1):43-49. doi:10.1016/0378-1119(92)90627-2
6. Paget MS, Chamberlin L, Atrih A, Foster SJ, Buttner MJ. Evidence that the extracytoplasmic function sigma factor sigmaE is required for normal cell wall structure in Streptomyces coelicolor A3(2). J Bacteriol. 1999;181(1):204-211. doi:10.1128/JB.181.1.204-211.1999
7. Pan Y, Liu G, Yang H, Tian Y, Tan H. The pleiotropic regulator AdpA-L directly controls the pathway-specific activator of nikkomycin biosynthesis in Streptomyces ansochromogenes. Mol Microbiol. 2009;72(3):710-723. doi:10.1111/j.1365-2958.2009.06681.x

## Sheet: Table S6
Table S6. Primers used in this study.
Primer name	Primer sequence (5′–3′)	Description
hrdBp-For	GATCCGCGGCCGCGCGCGATCCGCCTTCCGCCGGAACG	Amplification of the hrdB gene
hrdBp-Rev	GAACAACCTCTCGGAACGTTGA
sfGFP-For	TCAACGTTCCGAGAGGTTGTTCATGCGTAAAGGCGAAGAGCTGT	Amplification of the sfgfp gene
sfGFP-Rev	GACATGATTACGAATTCGATCATCATTTGTACAGTTCATCCATACC
mCherry-For	TCAACGTTCCGAGAGGTTGTTCGTGAGCAAGGGCGAGGAGGATA	Amplification of the mcherry gene
mCherry-Rev	GACATGATTACGAATTCGATCTTGTACAGCTCGTCCATGCCG
mOrange-For	TCAACGTTCCGAGAGGTTGTTCATGGTGAGCAAGGGCGAGGAGAATA	Amplification of the morange gene
mOrange-Rev	GACATGATTACGAATTCGATCTACTTGTACAGCTCGTCCATGCCG
ksnC3-L-For	GATCCGCGGCCGCGCGCGATAGCCCGACACCGTCCGCAACCA	Cloning the upstream fragment of ksnC3 gene
ksnC3-L-Rev	GGTATCCAGGGGATAGATCTCACCGTGACCCCGACCTTCGCC
ksnC3-R-For	CTGGGGTTCGGGTAAGATCTCCGCAGATCTTGACGAGCACTAC	Cloning the downstream fragment of ksnC3 gene
ksnC3-R-Rev	GACATGATTACGAATTCGATGCACCAGCCGTCGTTTCCTCA
ksnC3-C-For	CTGCGGCTGGTGACGAAGTCCT	PCR conformation of the ΔksnC3 mutant
ksnC3-C-Rev	GGACCCTGTGCCGGCTCTACCG
neo-For	AGATCTATCCCCTGGATACC	Amplification of the neo gene
neo-Rev	AGATCTTACCCGAACCCCAG
FP-For	TTTTCAACGTTCCGAGAGGTTG	Amplification of the fluorescent protein genes and used for amplicon sequencing
FP-Rev	GGAAACAGCTATGACATGATTACGA

## Sheet: Table S7
Table S7. Summary of genomes designated as S. albidoflavus in the EzBioCloud database.
Strain	Contigs	Total Sequence Length	Habitat	Geographical origin	Used in phylogenetic analyses	GenBank accession
J1074	1	6841649	Missing	Missing	Y	GCA_000359525.1
SM254	1	7170504	Deep subsurface	Soudan, MN, United States	Y	GCA_001577385.1
KJ40	1	7070328	Rhizosphere soil of healthy poplars	Ya'an, China	Y	GCA_001704195.1
GBA 94-10	2	7224475	Sponge (Host: Phakellia ventilabrum)	Missing	Y (outgroup)	GCA_000495635.1
PVA 94-07	3	7106149	Sponge (Host: Phakellia ventilabrum)	Missing	Y (outgroup)	GCA_000495755.1
FR-008	3	7258031	Protoplast breeding	Wuhan, Hubei, China	Y	GCA_001431765.1
SM17	4	7179914	Sponge (host: Haliclona simulans)	Kilkieran Bay, Ireland	Y	GCA_002910725.2
N1	6	7207104	Plant (host: Arabidopsis thaliana)	Norwich laboratory, United Kingdom	Y	GCA_004124335.1
ADI96-15	10	7085913	Plant (host: Antho dichotoma)	Tautra underwater ridge at Trondheim Fjord, Norway	Y (outgroup)	GCA_003846265.1
SM8	11	7145211	Sponge (host: Haliclona simulans)	Missing	Y	GCA_000299175.2
LaPpAH-201	20	7010448	Ant-plant (host: Petalomyrmex phylax/Leonardoxa africana)	Missing	Y	GCA_003688775.1
LaPpAH-202	34	7004837	Ant-plant (host: Petalomyrmex phylax/Leonardoxa africana)	Missing	Y	GCA_000373225.1
Ma1	36	7268166	Insect (host: Eacles imperialis)	Guanacaste Conservation Area, Costa Rica	Y	GCA_004195965.1
O-9.5	36	6779356	Missing	Missing	Y	GCA_003387315.1
O-9.4	37	6779547	Missing	Missing	Y	GCA_003182435.1
CR10	38	7156688	Insect (host: Eacles imperialis)	Guanacaste Conservation Area, Costa Rica	Y	GCA_004195945.1
CR47	38	7135321	Insect (host: Caligo eurilochus)	Costa Rica	Y	GCA_004195995.1
FXJ8.031	39	6960543	Deep-sea water	Southwest, Indian Ocean	Y	GCA_004196145.1
CGMCC 4.1615	39	6957957	Soil	Champavathi River, Andhra Pradesh, India	Y	GCA_004196155.1
NBRC 100770	41	7157307	Soil	Missing	Y	GCA_004195745.1
B29	42	7443329	Missing	Hong Kong, China	Y	GCA_004000395.1
FXJ6.189	42	7356764	Sponge	Wanning, Hainan Province, China	Y	GCA_004196215.1
CR19	44	7103409	Insect (host: Eacles imperialis)	Guanacaste Conservation Area, Costa Rica	Y	GCA_004196035.1
CR25	47	7168767	Insect (host: Eacles imperialis)	Guanacaste Conservation Area, Costa Rica	Y	GCA_004195955.1
FXJ8.011	48	7188121	Deep-sea water	Southern, Indian Ocean	Y	GCA_004195835.1
CNY228	49	6959154	Neritic sediment	Missing	Y	GCA_000377545.1
FXJ2.339	49	7120012	Soil	Kaifeng, Henan Province, China	Y	GCA_004195855.1
OsiLf-2	50	6952079	Host: rice	Changsha, Hunan, China	Y	GCA_001865795.1
NBRC 12790	53	6953149	River bank slime	Germany	Y	GCA_004195885.1
CGMCC 4.1681	54	7227023	Contaminated fungus plate	Commercial Solvents Corporation, United States	Y	GCA_004195845.1
NBRC 13083	56	7042329	Potato scab	United Kingdom	Y	GCA_004195755.1
Ma24	56	6963119	Insect (host: Eacles imperialis)	Guanacaste Conservation Area, Costa Rica	Y	GCA_004195895.1
CR15	60	6956236	Insect (host: Eacles imperialis)	Guanacaste Conservation Area, Costa Rica	Y	GCA_004196095.1
CR33	61	7157271	Insect (host: Eacles imperialis)	Guanacaste Conservation Area, Costa Rica	Y	GCA_004195935.1
DSM 40455(Type)	66	6969071	Contaminated plate	Rome, Italy	Y	GCA_004195735.1
CGMCC 4.1677	66	6978897	Muschelkalk	Werra, Germany	Y	GCA_004195765.1
DSM 40233	68	7053132	Potato	Germany	Y	GCA_004195775.1
CR46	74	7046937	Insect (host: Caligo telamonius)	Costa Rica	Y	GCA_004196045.1
CR13	75	6947028	Insect (host: Eacles imperialis)	Guanacaste Conservation Area, Costa Rica	Y	GCA_004196125.1
D62	87	7144751	Medicinal herb (leaf of Cirsium japokicum)	Xishuangbanna, Yunnan Province, China	Y	GCA_004196135.1
77	95	7446125	Soil	Brazil	Y	GCA_007896905.1
S4	99	7613748	Leaf-cutting ant	Missing	Y	GCA_000297715.1
SID8370	111	7077644	Ant-plant (host: Petalomyrmex phylax/Leonardoxa africana)	United States	N (=LaPpAH-201)	GCA_009865085.1
NRRL B-3253	123	6992994	Missing	Missing	Y	GCA_000725635.1
NRRL F-6628	130	6714743	Missing	Missing	Y	GCA_000721455.1
NRRL B-2307	135	7202597	Missing	Missing	Y	GCA_000717375.1
CR16	146	6970185	Insect (host: Eacles imperialis)	Guanacaste Conservation Area, Costa Rica	Y	GCA_004196055.1
FXJ8.008	147	7169130	Deep-sea water	Southern, Indian Ocean	Y	GCA_004196115.1
ScaeMP-6W	157	7163425	Mud Dauber Wasp	Missing	Y	GCA_900091885.1
NRRL F-5618	165	7102828	Missing	Missing	Y	GCA_000719435.1
SID4934	174	7172686	Mud Dauber Wasp	United States	N (=ScaeMP-6W)	GCA_009863175.1
R-53649	334	7004412	Missing	Missing	Y	GCA_900171555.1
BvitLS-983	352	7282735	Mushroom	Missing	Y	GCA_900091785.1
SID4915	397	7312640	Mushroom	United States	N (=BvitLS-983)	GCA_009865275.1
IgraMP-1	558	6915353	Missing	Missing	N	GCA_900091895.1
SID9939	613	6984444	Orange wood (host: Fungi)	Hawaii, United States	N	GCA_010550625.1
SID8385	811	7187041	Mud Dauber Wasp	United States	N	GCA_009864985.1
143	957	7029244	Conus (host: Conus coronatus)	Great Barrier Reef, Australia	N	GCA_002317035.1
138	1028	6978043	Conus (host: Conus ebraeus)	Great Barrier Reef, Australia	N	GCA_002317025.1
132	1053	6797439	Conus (host: Conus emaciatus)	Great Barrier Reef, Australia	N	GCA_002289335.1
38	1114	6985550	Conus (host: Conus miles)	Great Barrier Reef, Australia	N	GCA_002317005.1
145	1153	6523997	Conus (host: Conus flavidus)	Great Barrier Reef, Australia	N	GCA_002289305.1
FM008	1369	6479762	Sponge (host: Haliclona simulans)	Kilkieran Bay, Ireland	N	GCA_002910815.1
S5	1443	7186472	Lake sediment	Titiwangsa Lake, Malaysia	N	GCA_003687515.1
SM9	1592	6450053	Sponge (host: Haliclona simulans)	Kilkieran Bay, Ireland	N	GCA_002910795.1
TBG-S13A5	2089	7058445	Soil	Western Ghats, India	N	GCA_002808645.1
NRRL WC-3066	2887	7151148	Forest soil	Missing	N	GCA_001509565.1
